# Supplementary material for: Hidden Effects of Seed Quality Breeding on Germination in Oilseed Rape (Brassica napus L.)
Source: Front Plant Sci. 2018 Apr 3;9:419. doi: 10.3389/fpls.2018.00419 (PMC5891602; doi:10.3389/fpls.2018.00419)
Supplement: TABLE S1 — List of all SNP markers which are significantly associated with mean germination time (MGT), seed erucic acid (EA) content, and seed glucosinolate (GSL) content along with their corresponding -log10-p-values calculated for seed lot 2011 [-log10(P)_2011] and seed lot 2012 [-log10(P)_2012]. A1 and A2, alternative alleles of SNP marker. [file Table_1.xlsx]

## Sheet: Tabelle1
Trait	Marker	Chromosome	Position	A1	A2	-log10(Pc1df)_2011	-log10(Pc1df)_2012
MGT	Bn-A02-p5799113	A02	2969755	G	A	4.25976	2.13552
MGT	Bn-A02-p7712926	A02	4734140	G	A	3.01625	2.83819
MGT	Bn-A03-p2171944	A03	1762765	A	G	2.75805	2.86389
MGT	Bn-A03-p16301988	A03	15428378	A	G	3.40022	2.16203
MGT	Bn-A03-p16303181	A03	15429784	G	A	3.27344	2.9984
MGT	Bn-A03-p16303780	A03	15430383	C	T	3.69121	3.52134
MGT	Bn-A05-p21188442	A05	19340596	G	T	2.55448	3.51277
MGT	Bn-A07-p13072595	A07	15145925	C	T	3.0998	2.39948
MGT	Bn-A07-p15369326	A07	17289120	G	A	2.71552	3.27066
MGT	Bn-A07-p15372787	A07	17292583	G	A	2.91469	3.36248
MGT	Bn-A01-p26914512	A09	866809	T	C	4.06117	2.12389
MGT	Bn-A09-p12929078	A09	10761537	G	A	2.42943	3.14857
MGT	Bn-A09-p14501539	A09	12609042	A	G	2.52139	4.21461
MGT	Bn-A09-p14468231	A09	12641161	A	C	2.20583	5.36488
MGT	Bn-A09-p14432426	A09	12675514	C	T	2.66364	5.36488
MGT	Bn-scaff_18514_1-p81468	C02	7866782	T	C	2.34671	2.39699
MGT	Bn-scaff_18514_1-p77519	C02	7872231	T	G	2.34671	2.39699
MGT	Bn-scaff_18322_1-p975252	C03	8077170	C	A	2.61802	2.35815
MGT	Bn-scaff_18322_1-p974592	C03	8077837	T	C	2.61802	2.35815
MGT	Bn-scaff_18322_1-p974517	C03	8077912	A	G	2.61802	2.35815
MGT	Bn-scaff_18322_1-p969990	C03	8081515	A	C	2.61802	2.35815
MGT	Bn-scaff_18322_1-p969587	C03	8081923	C	A	2.61802	2.35815
MGT	Bn-scaff_18322_1-p969514	C03	8081996	C	T	2.61802	2.35815
MGT	Bn-scaff_18322_1-p959260	C03	8090568	G	A	2.61802	2.35815
MGT	Bn-scaff_17869_1-p174416	C04	9185613	G	A	2.32154	3.2484
EA	Bn-A04-p13516274	A04	14181874	G	A	3.12179	2.6541
EA	Bn-scaff_15585_1-p675157	A04	15643858	T	C	2.29269	2.13592
EA	Bn-A06-p3953661	A06	3743036	A	C	2.23037	2.15227
EA	Bn-A08-p2605912	A08	2046878	C	T	2.16475	2.35087
EA	Bn-A08-p2694807	A08	2128579	A	C	2.31869	2.61025
EA	Bn-A08-p2696389	A08	2130161	G	T	2.31869	2.61025
EA	Bn-A08-p2942782	A08	2401941	T	C	3.12315	3.10472
EA	Bn-A08-p2989598	A08	2473984	A	C	2.83736	3.10472
EA	Bn-A08-p3068838	A08	2549247	C	A	2.13514	2.37512
EA	Bn-A08-p3079647	A08	2566406	A	C	4.01942	4.05352
EA	Bn-A08-p3090858	A08	2574945	G	A	2.83736	3.10472
EA	Bn-A08-p3097626	A08	2582697	G	A	4.09907	4.2314
EA	Bn-A08-p3104517	A08	2590294	T	C	4.09907	4.2314
EA	Bn-A08-p6268593	A08	5328102	T	A	2.22799	2.55001
EA	Bn-A08-p10071208	A08	8077835	G	A	2.52311	2.89115
EA	Bn-A08-p10215623	A08	8163003	T	G	2.4654	2.77437
EA	Bn-A08-p10222411	A08	8166362	G	T	2.94959	3.19206
EA	Bn-A08-p10329729	A08	8285958	G	T	3.01492	3.35677
EA	Bn-A08-p10440699	A08	8369067	G	A	2.78664	3.18325
EA	Bn-A08-p10443959	A08	8372628	C	T	3.01492	3.35677
EA	Bn-Scaffold000316-p15795	A08	8395644	G	A	2.3064	2.66926
EA	Bn-Scaffold000316-p9840	A08	8403170	C	T	2.78664	3.18325
EA	Bn-A08-p10473245	A08	8478419	C	A	3.01492	3.35677
EA	Bn-A08-p10494058	A08	8490087	G	T	3.01492	3.35677
EA	Bn-A08-p10528898	A08	8540669	A	C	2.78664	3.18325
EA	Bn-A08-p10615012	A08	8612571	A	C	2.48115	2.92728
EA	Bn-A08-p10626905	A08	8625305	T	C	2.48115	2.92728
EA	Bn-A08-p10774582	A08	8683446	C	T	3.54781	3.98157
EA	Bn-A08-p10795996	A08	8702203	A	G	3.41049	3.81379
EA	Bn-A08-p10798067	A08	8704290	T	C	3.54781	3.98157
EA	Bn-A08-p10809139	A08	8710654	A	G	3.83351	4.17787
EA	Bn-A08-p10824964	A08	8727150	A	G	3.83351	4.17787
EA	Bn-A08-p10844808	A08	8746227	C	T	3.16307	3.64661
EA	Bn-A08-p11329864	A08	9184410	T	C	4.61128	5.18278
EA	Bn-A08-p11452221	A08	9295269	C	A	4.75961	5.42654
EA	Bn-A08-p11458466	A08	9301583	C	T	5.42442	6.65546
EA	Bn-A08-p12794893	A08	10478871	A	G	4.03874	3.7364
EA	Bn-A08-p12797532	A08	10481493	C	A	2.33835	2.21634
EA	Bn-A08-p12599446	A08	10515602	A	G	4.55975	4.33586
EA	Bn-A08-p12814556	A08	10579999	A	G	2.61969	2.43083
EA	Bn-A08-p12820786	A08	10587676	G	T	2.61969	2.43083
EA	Bn-A08-p12940197	A08	10716400	T	C	2.27124	2.12952
EA	Bn-A08-p13011710	A08	10787814	G	A	2.27124	2.12952
EA	Bn-Scaffold000320-p11480	A08	10821343	C	T	2.18438	2.12142
EA	Bn-A08-p15945454	A08	13407212	G	T	2.30264	2.37015
EA	Bn-A08-p16052172	A08	13511208	T	C	6.09045	5.85532
EA	Bn-A08-p16141425	A08	13598304	A	G	2.76441	2.99477
EA	Bn-A08-p16353006	A08	13815560	G	A	2.17465	2.47041
EA	Bn-A08-p16477837	A08	13949213	G	A	2.21158	2.42693
EA	Bn-A08-p16477916	A08	13949292	A	G	2.21158	2.42693
EA	Bn-A01-p26914512	A09	866809	T	C	4.4175	3.84045
EA	Bn-A09-p1634652	A09	2292074	G	A	2.69554	2.77716
EA	Bn-A09-p3029767	A09	2949845	T	C	2.41952	2.56497
EA	Bn-A09-p3051349	A09	2971335	G	A	2.41952	2.56497
EA	Bn-A09-p3053860	A09	2973839	G	T	2.41952	2.56497
EA	Bn-A09-p3064935	A09	2999148	C	T	2.60385	2.64522
EA	Bn-A09-p3116738	A09	3051910	C	T	2.20689	2.43687
EA	Bn-A09-p14137599	A09	9224438	A	G	2.21892	2.24829
EA	Bn-scaff_24947_1-p48773	C01	12538522	T	C	2.7378	2.1739
EA	Bn-scaff_24947_1-p43615	C01	12543686	C	T	2.85821	2.29242
EA	Bn-scaff_16394_2-p542540	C03	50761358	G	A	3.69395	3.46172
EA	Bn-scaff_16182_1-p581886	C03	51718939	C	T	3.7937	3.79351
EA	Bn-scaff_16182_1-p581511	C03	51719318	A	G	3.7937	3.79351
EA	Bn-scaff_16182_1-p560736	C03	51720009	C	A	4.83456	4.89236
EA	Bn-scaff_16182_1-p568073	C03	51732465	T	C	3.7937	3.79351
EA	Bn-scaff_16182_1-p545940	C03	51765830	T	G	3.7937	3.79351
EA	Bn-scaff_16182_1-p542363	C03	51767634	A	G	3.7937	3.79351
EA	Bn-scaff_16182_1-p525494	C03	51792497	G	A	3.7937	3.79351
EA	Bn-scaff_16182_1-p525313	C03	51792680	T	C	3.91935	3.91327
EA	Bn-scaff_16182_1-p525075	C03	51792918	A	G	3.7937	3.79351
EA	Bn-scaff_16182_1-p522850	C03	51800958	A	G	3.7937	3.79351
EA	Bn-scaff_26846_1-p26261	C03	52614551	C	T	3.93931	3.84992
EA	Bn-scaff_26846_1-p29592	C03	52626882	G	A	7.92392	7.37223
EA	Bn-scaff_26846_1-p29865	C03	52627156	C	T	7.92392	7.37223
EA	Bn-scaff_26846_1-p30953	C03	52628244	T	C	3.93931	3.84992
EA	Bn-scaff_26846_1-p38699	C03	52632158	A	G	2.61774	3.1542
EA	Bn-scaff_26846_1-p40355	C03	52633816	G	A	2.61774	3.1542
EA	Bn-scaff_26642_1-p50926	C03	52936681	T	C	2.14841	2.15033
EA	Bn-scaff_26642_1-p51416	C03	52937164	G	A	2.14841	2.15033
EA	Bn-scaff_26642_1-p52834	C03	52938584	A	C	2.14841	2.15033
EA	Bn-scaff_26642_1-p52929	C03	52938677	G	A	2.14841	2.15033
EA	Bn-scaff_26642_1-p53574	C03	52940162	A	G	2.26224	2.23655
EA	Bn-scaff_26642_1-p53677	C03	52940265	A	G	2.14841	2.15033
EA	Bn-scaff_26642_1-p55413	C03	52941799	A	G	2.14841	2.15033
EA	Bn-scaff_26642_1-p55504	C03	52941890	G	T	2.14841	2.15033
EA	Bn-scaff_26642_1-p55613	C03	52941999	G	A	2.14841	2.15033
EA	Bn-scaff_26642_1-p55725	C03	52942113	T	C	2.14841	2.15033
EA	Bn-scaff_26642_1-p108562	C03	52998254	C	T	3.59308	2.93882
EA	Bn-scaff_18206_1-p514412	C03	53064565	G	A	2.59497	2.43508
EA	Bn-scaff_18206_1-p514711	C03	53064857	A	G	2.59497	2.43508
EA	Bn-scaff_18206_1-p538129	C03	53109359	C	T	2.59497	2.43508
EA	Bn-scaff_18206_1-p538193	C03	53109423	A	G	2.96822	2.83429
EA	Bn-scaff_18206_1-p539914	C03	53111147	A	G	2.59497	2.43508
EA	Bn-scaff_17042_1-p2407	C03	53117933	A	G	13.9857	13.9951
EA	Bn-scaff_17042_1-p2982	C03	53118504	A	G	4.87931	4.95291
EA	Bn-scaff_17042_1-p3035	C03	53118557	T	G	2.59497	2.43508
EA	Bn-scaff_17042_1-p3467	C03	53118991	A	C	2.59497	2.43508
EA	Bn-scaff_17042_1-p5844	C03	53126565	T	C	2.59497	2.43508
EA	Bn-scaff_17042_1-p5853	C03	53126574	C	A	3.94879	4.18441
EA	Bn-scaff_17042_1-p6026	C03	53126747	T	C	2.59497	2.43508
EA	Bn-scaff_17042_1-p14824	C03	53135720	A	G	3.94879	4.18441
EA	Bn-scaff_17042_1-p14943	C03	53135839	A	G	2.59497	2.43508
EA	Bn-scaff_17042_1-p15113	C03	53136009	T	G	3.94879	4.18441
EA	Bn-scaff_17042_1-p15502	C03	53136398	C	T	2.54829	2.3934
EA	Bn-scaff_17042_1-p16358	C03	53137249	C	T	3.94879	4.18441
EA	Bn-scaff_17042_1-p26960	C03	53138059	A	G	2.59497	2.43508
EA	Bn-scaff_17042_1-p27064	C03	53138163	C	A	3.94879	4.18441
EA	Bn-scaff_17042_1-p27369	C03	53139829	T	C	2.59497	2.43508
EA	Bn-scaff_17042_1-p30668	C03	53148606	C	A	2.59497	2.43508
EA	Bn-scaff_17042_1-p51248	C03	53161025	T	C	4.87931	4.95291
EA	Bn-scaff_17042_1-p51665	C03	53161442	C	T	4.87931	4.95291
EA	Bn-scaff_17042_1-p52695	C03	53162472	A	G	4.87931	4.95291
EA	Bn-scaff_17042_1-p147112	C03	53255343	G	A	2.59497	2.43508
EA	Bn-scaff_17042_1-p180246	C03	53306299	C	A	3.94879	4.18441
EA	Bn-scaff_17042_1-p180393	C03	53306440	A	G	4.87931	4.95291
EA	Bn-scaff_17042_1-p507777	C03	53624936	C	T	4.28559	4.65943
EA	Bn-scaff_17042_1-p511141	C03	53628290	T	C	4.28559	4.65943
EA	Bn-scaff_17042_1-p511184	C03	53628333	G	A	4.28559	4.65943
EA	Bn-scaff_17042_1-p516850	C03	53639265	A	G	5.26431	5.6128
EA	Bn-scaff_17042_1-p517224	C03	53639639	A	C	4.28559	4.65943
EA	Bn-scaff_17042_1-p642311	C03	53750857	T	C	4.53067	4.91661
EA	Bn-scaff_17042_1-p711807	C03	53879151	C	A	3.29636	3.75869
EA	Bn-scaff_17457_1-p505494	C03	53910265	T	C	3.29636	3.75869
EA	Bn-scaff_17457_1-p244526	C03	54300314	A	G	3.22137	3.57711
EA	Bn-scaff_17457_1-p226230	C03	54315845	C	T	3.22137	3.57711
EA	Bn-scaff_17457_1-p225774	C03	54316300	T	C	3.22137	3.57711
EA	Bn-scaff_17457_1-p207055	C03	54332527	C	T	3.24074	3.83233
EA	Bn-scaff_17457_1-p206860	C03	54332723	G	A	3.24074	3.83233
EA	Bn-scaff_17457_1-p206743	C03	54332840	A	G	3.24074	3.83233
EA	Bn-scaff_17457_1-p191394	C03	54353693	A	G	3.24074	3.83233
EA	Bn-scaff_17457_1-p190793	C03	54354281	G	A	3.24074	3.83233
EA	Bn-scaff_17457_1-p189441	C03	54355634	T	G	3.24074	3.83233
EA	Bn-scaff_17457_1-p188947	C03	54355906	A	G	3.24074	3.83233
EA	Bn-scaff_17457_1-p187334	C03	54357586	G	A	3.24074	3.83233
EA	Bn-scaff_17457_1-p187316	C03	54357604	A	G	3.24074	3.83233
EA	Bn-scaff_17457_1-p178572	C03	54362200	T	C	3.24074	3.83233
EA	Bn-scaff_17457_1-p178466	C03	54362306	G	T	3.24074	3.83233
EA	Bn-scaff_17457_1-p178355	C03	54362417	T	G	3.24074	3.83233
EA	Bn-scaff_17457_1-p177567	C03	54363227	A	C	3.24074	3.83233
EA	Bn-scaff_15794_3-p165426	C03	55436899	G	A	5.84211	5.98204
EA	Bn-scaff_15794_3-p154754	C03	55441210	T	C	5.84211	5.98204
EA	Bn-scaff_15794_3-p154541	C03	55441423	A	C	5.84211	5.98204
EA	Bn-scaff_15794_3-p154030	C03	55441934	T	C	5.84211	5.98204
EA	Bn-scaff_15794_3-p153296	C03	55442666	G	A	6.29975	6.45337
EA	Bn-scaff_15794_3-p147011	C03	55448897	A	G	5.84211	5.98204
EA	Bn-scaff_15794_3-p146954	C03	55448954	A	G	5.84211	5.98204
EA	Bn-scaff_15794_3-p33912	C03	55541705	G	T	5.71081	5.9151
EA	Bn-scaff_15794_3-p33848	C03	55541769	G	A	5.71081	5.9151
EA	Bn-scaff_15794_3-p32373	C03	55543428	G	A	5.71081	5.9151
EA	Bn-scaff_15794_3-p32092	C03	55543547	T	C	5.71081	5.9151
EA	Bn-scaff_15794_3-p29807	C03	55549750	T	G	5.71081	5.9151
EA	Bn-scaff_15794_3-p9180	C03	55570415	C	A	5.71081	5.9151
EA	Bn-scaff_15794_3-p75109	C03	55706691	C	A	5.84211	5.98204
EA	Bn-scaff_15794_3-p75392	C03	55706974	G	A	5.84211	5.98204
EA	Bn-scaff_15794_3-p83984	C03	55711337	A	C	14.2856	13.7517
EA	Bn-scaff_15794_3-p84885	C03	55712232	C	T	5.84211	5.98204
EA	Bn-scaff_15794_3-p85268	C03	55712614	G	A	5.84211	5.98204
EA	Bn-scaff_15794_3-p85516	C03	55712862	C	T	5.84211	5.98204
EA	Bn-scaff_15794_3-p89166	C03	55716441	T	G	5.84211	5.98204
EA	Bn-scaff_15794_3-p89442	C03	55716717	G	A	5.84211	5.98204
EA	Bn-scaff_15794_3-p89881	C03	55717233	A	G	5.84211	5.98204
EA	Bn-scaff_15794_3-p89999	C03	55717351	T	C	5.84211	5.98204
EA	Bn-scaff_15794_3-p90139	C03	55717491	T	C	7.2566	7.19376
EA	Bn-scaff_15794_3-p108033	C03	55728616	G	T	9.24061	8.92533
EA	Bn-scaff_15794_3-p137832	C03	55738318	T	C	5.84211	5.98204
EA	Bn-scaff_15794_1-p437864	C03	55837859	C	A	2.47759	2.54823
EA	Bn-scaff_15794_1-p354725	C03	55936793	T	C	2.46446	2.6833
EA	Bn-scaff_15794_1-p347965	C03	55942179	A	G	2.22611	2.45653
EA	Bn-scaff_15794_1-p347392	C03	55942753	T	C	2.46446	2.6833
EA	Bn-scaff_17869_1-p814323	C04	9885439	A	C	2.3611	2.10199
EA	Bn-scaff_17869_1-p814402	C04	9885518	A	C	2.3611	2.10199
EA	Bn-scaff_19253_1-p513900	C04	15595840	T	C	2.4265	2.85563
EA	Bn-scaff_16511_1-p834305	C04	16459172	A	C	2.57913	3.15507
EA	Bn-scaff_15754_1-p1212459	C07	27710594	C	A	2.70611	2.46998
EA	Bn-scaff_16130_1-p804094	C07	28506251	C	T	2.68074	2.27148
EA	Bn-scaff_16130_1-p810976	C07	28513250	A	G	2.67492	2.43306
EA	Bn-scaff_17190_1-p9206	C09	3592310	T	C	3.40914	3.29816
EA	Bn-scaff_16362_1-p572972	C09	43544744	T	G	2.54338	2.32886
EA	Bn-scaff_16362_1-p572387	C09	43545332	G	A	2.54338	2.32886
GSL	Bn-A03-p708787	A03	573320	T	C	2.47051	2.25376
GSL	Bn-A03-p709005	A03	573538	G	A	2.39947	2.1643
GSL	Bn-A03-p3074927	A03	2639799	A	G	2.32425	2.1889
GSL	Bn-A03-p11499523	A03	10631745	G	T	2.91293	2.54112
GSL	Bn-A04-p13078078	A04	13769067	T	C	2.31746	2.40095
GSL	Bn-A05-p794760	A05	926960	A	C	2.52509	3.43607
GSL	Bn-A05-p1279304	A05	1395561	T	G	2.45816	3.14428
GSL	Bn-A05-p1347246	A05	1464867	C	T	2.13672	2.23919
GSL	Bn-A05-p1349520	A05	1467506	G	A	2.38342	2.41236
GSL	Bn-A05-p1350976	A05	1468817	A	C	2.21016	2.48524
GSL	Bn-A05-p20790867	A05	19000644	A	G	2.70489	3.23755
GSL	Bn-A06-p5600636	A06	5051901	G	A	3.28571	3.85608
GSL	Bn-A06-p5604858	A06	5056127	T	G	2.7158	3.37388
GSL	Bn-A06-p7023818	A06	6474889	T	G	2.1082	2.12797
GSL	Bn-A06-p7023924	A06	6474995	A	C	2.23335	2.15416
GSL	Bn-A06-p9119114	A06	8587387	G	A	2.19809	2.10306
GSL	Bn-A06-p17007775	A06	18425772	A	C	2.1517	2.53013
GSL	Bn-A06-p21993050	A06	21027160	G	A	2.39872	3.96092
GSL	Bn-Scaffold000410-p4788	A07	18576	T	C	2.56262	3.21843
GSL	Bn-A07-p212488	A07	243867	G	T	3.3756	3.79178
GSL	Bn-A07-p199473	A07	255458	A	G	3.52852	4.09965
GSL	Bn-A07-p167614	A07	288197	C	T	3.14373	3.65869
GSL	Bn-A07-p154378	A07	307100	A	G	3.32334	3.98575
GSL	Bn-A07-p145272	A07	312158	G	A	3.32334	3.98575
GSL	Bn-A07-p132150	A07	323068	A	G	3.32334	3.98575
GSL	Bn-A07-p108234	A07	342978	G	A	3.52852	4.09965
GSL	Bn-A07-p1198119	A07	886068	C	T	2.12118	2.69305
GSL	Bn-A07-p1198107	A07	886080	C	A	2.12118	2.69305
GSL	Bn-A07-p1198037	A07	886150	C	A	2.12118	2.69305
GSL	Bn-A07-p1197450	A07	886737	C	T	2.4555	3.07633
GSL	Bn-A07-p1810459	A07	1970534	G	A	2.51328	2.82463
GSL	Bn-A07-p1835232	A07	2004494	G	T	2.38569	2.75988
GSL	Bn-A07-p1845182	A07	2011372	C	T	2.26745	2.65661
GSL	Bn-A10-p11466367	A07	2035704	C	A	2.66164	2.8895
GSL	Bn-A10-p11908544	A07	2227634	G	T	2.59028	3.03743
GSL	Bn-A10-p11888837	A07	2246939	T	C	2.9823	3.52683
GSL	Bn-A10-p11765520	A07	2346861	G	A	2.79527	3.01981
GSL	Bn-A10-p11749987	A07	2366835	G	A	3.88331	4.16585
GSL	Bn-A10-p11749802	A07	2367020	T	G	3.88331	4.16585
GSL	Bn-A10-p11497730	A07	2686111	T	C	2.62103	2.89112
GSL	Bn-A10-p12099007	A07	2762883	T	G	2.4134	2.71994
GSL	Bn-A10-p12099059	A07	2762935	A	C	2.26178	2.60703
GSL	Bn-A10-p12099302	A07	2763178	C	T	2.26682	2.62365
GSL	Bn-A10-p12214779	A07	2900842	T	C	2.63878	2.85134
GSL	Bn-A10-p12225681	A07	2909961	A	C	2.81665	3.04734
GSL	Bn-A10-p12226123	A07	2910403	T	C	2.62813	2.85445
GSL	Bn-A10-p12231523	A07	2915953	A	G	2.13239	2.45706
GSL	Bn-A07-p10573729	A07	11755300	T	C	2.38471	2.5561
GSL	Bn-A07-p10584018	A07	11769168	G	T	2.38471	2.5561
GSL	Bn-A08-p16052172	A08	13511208	T	C	3.47171	2.25351
GSL	Bn-A09-p160775	A09	515411	A	C	2.33759	2.7554
GSL	Bn-A09-p86293	A09	599166	T	C	2.7549	2.85513
GSL	Bn-A09-p43101	A09	637805	T	C	2.77905	2.7662
GSL	Bn-A09-p42845	A09	638061	A	G	2.77905	2.7662
GSL	Bn-A01-p27029254	A09	719772	G	A	2.39395	2.21703
GSL	Bn-A01-p27029107	A09	719919	G	A	2.39395	2.21703
GSL	Bn-A01-p26914512	A09	866809	T	C	4.5959	4.36804
GSL	Bn-A09-p2208929	A09	1382821	A	G	3.54136	2.67837
GSL	Bn-A09-p2083933	A09	1881472	C	T	2.88087	3.28575
GSL	Bn-A09-p2076591	A09	1890153	C	T	5.29722	5.93408
GSL	Bn-A09-p1989556	A09	1964559	G	A	3.02631	3.60539
GSL	Bn-A09-p1973528	A09	1981616	A	G	6.27442	5.91023
GSL	Bn-A09-p1956137	A09	1999319	A	G	4.07654	4.10505
GSL	Bn-A09-p1929245	A09	2026507	G	A	3.67621	3.8069
GSL	Bn-A09-p1796337	A09	2135409	T	C	2.26107	2.2722
GSL	Bn-A09-p1785718	A09	2141349	A	G	2.75971	3.10663
GSL	Bn-A09-p1765907	A09	2171498	T	G	2.935	3.37884
GSL	Bn-A09-p1761036	A09	2176146	C	T	2.92609	3.34024
GSL	Bn-A09-p1760983	A09	2176199	G	A	2.92609	3.34024
GSL	Bn-A09-p1727915	A09	2206661	G	T	3.92593	3.86505
GSL	Bn-A09-p1719614	A09	2215600	C	A	2.65173	3.07826
GSL	Bn-A09-p1699131	A09	2226812	G	T	3.04313	3.23765
GSL	Bn-A09-p1670189	A09	2263525	C	T	2.68521	3.01145
GSL	Bn-A09-p1608051	A09	2318314	A	G	3.04256	3.02891
GSL	Bn-A09-p1603989	A09	2323786	C	T	3.51058	2.63113
GSL	Bn-A01-p9146490	A09	2453962	A	G	2.65431	2.16871
GSL	Bn-A01-p9130391	A09	2468909	C	A	2.97304	2.54
GSL	Bn-A01-p9080359	A09	2507320	C	A	5.41281	3.75299
GSL	Bn-A01-p9030262	A09	2563530	T	A	2.85246	2.48039
GSL	Bn-A01-p9004629	A09	2580835	C	T	8.01314	6.68408
GSL	Bn-A09-p2733282	A09	2677575	A	G	4.98487	2.99324
GSL	Bn-A09-p3024539	A09	2944565	T	C	4.40088	3.2048
GSL	Bn-A09-p3029767	A09	2949845	T	C	8.97136	7.25843
GSL	Bn-A09-p3047090	A09	2966603	T	C	6.26025	3.93921
GSL	Bn-A09-p3051349	A09	2971335	G	A	8.97136	7.25843
GSL	Bn-A09-p3053860	A09	2973839	G	T	8.97136	7.25843
GSL	Bn-A09-p3064935	A09	2999148	C	T	8.91989	7.26933
GSL	Bn-A09-p3097420	A09	3031274	A	C	5.19499	3.15936
GSL	Bn-A09-p3116738	A09	3051910	C	T	9.97054	8.08543
GSL	Bn-A09-p4288843	A09	3773687	C	A	2.74915	2.83682
GSL	Bn-A09-p3994064	A09	3999691	A	G	7.03373	3.25374
GSL	Bn-A09-p3940412	A09	4058383	A	C	7.68108	6.50576
GSL	Bn-A09-p4447029	A09	4358812	T	C	6.33095	5.29721
GSL	Bn-A09-p4509627	A09	4419828	C	T	9.50441	8.34311
GSL	Bn-A09-p5470888	A09	5036357	G	A	2.57358	2.8607
GSL	Bn-A09-p28603388	A09	26508460	G	A	2.76836	2.84716
GSL	Bn-A09-p5061646	A09	29660839	A	G	2.78167	2.54332
GSL	Bn-A09-p5149149	A09	29720742	C	A	2.9681	2.50541
GSL	Bn-scaff_19244_1-p738519	C01	660180	A	C	3.54412	3.86592
GSL	Bn-scaff_15838_1-p1218165	C01	1611848	G	A	3.33355	3.6294
GSL	Bn-scaff_28165_1-p22715	C01	32162763	C	A	2.40273	4.94276
GSL	Bn-scaff_16269_1-p301771	C02	6297384	C	A	2.30307	2.3097
GSL	Bn-scaff_20461_1-p110039	C02	9550142	G	A	2.10712	2.78998
GSL	Bn-scaff_17721_1-p644860	C02	43682605	A	C	2.75959	2.2092
GSL	Bn-scaff_17177_1-p532521	C02	44698711	G	A	3.6309	2.61272
GSL	Bn-scaff_17177_1-p441984	C02	44768013	A	C	4.09943	2.7815
GSL	Bn-scaff_17177_1-p381225	C02	44843894	A	T	3.94492	2.82698
GSL	Bn-scaff_16139_1-p1090344	C02	45419102	C	A	3.02644	2.92619
GSL	Bn-scaff_16139_1-p927716	C02	45582290	A	C	2.96057	2.24908
GSL	Bn-scaff_16139_1-p921208	C02	45588798	G	A	3.29571	2.8923
GSL	Bn-scaff_16139_1-p720716	C02	45789241	T	C	4.28041	2.7534
GSL	Bn-scaff_16139_1-p662939	C02	45848494	G	A	4.08634	2.59279
GSL	Bn-scaff_16139_1-p660500	C02	45854982	G	A	4.28041	2.7534
GSL	Bn-scaff_16139_1-p655249	C02	45858039	C	T	4.28041	2.7534
GSL	Bn-scaff_16139_1-p645644	C02	45860909	T	G	4.28041	2.7534
GSL	Bn-scaff_16139_1-p643335	C02	45862209	A	G	4.28041	2.7534
GSL	Bn-scaff_16139_1-p643296	C02	45862248	T	C	4.41028	2.89497
GSL	Bn-scaff_16092_1-p815319	C03	28515047	G	A	2.9295	2.99391
GSL	Bn-scaff_18356_1-p293063	C03	34607619	A	G	2.11314	2.37784
GSL	Bn-scaff_16394_2-p542540	C03	50761358	G	A	2.59637	2.58114
GSL	Bn-scaff_26846_1-p29592	C03	52626882	G	A	2.94805	2.38021
GSL	Bn-scaff_26846_1-p29865	C03	52627156	C	T	2.94805	2.38021
GSL	Bn-scaff_17042_1-p2407	C03	53117933	A	G	10.4901	10.8269
GSL	Bn-scaff_15794_3-p83984	C03	55711337	A	C	3.79808	3.3399
GSL	Bn-scaff_17177_1-p508732	C05	35864556	C	T	3.9	2.86966
GSL	Bn-scaff_15676_1-p342488	C05	42566161	A	G	2.83945	2.35836
GSL	Bn-A05-p20791306	C06	22163637	T	C	2.81695	3.40654
GSL	Bn-scaff_16064_1-p1126514	C06	24526592	C	T	2.32569	2.28268
GSL	Bn-A10-p11541544	C07	11017589	C	A	2.40653	2.7942
GSL	Bn-scaff_21711_1-p39478	C07	31782789	G	A	2.22153	2.80596
GSL	Bn-scaff_18520_1-p117612	C07	31971519	A	G	2.67802	3.0086
GSL	Bn-scaff_18520_1-p120861	C07	31974768	A	C	2.54758	2.89824
GSL	Bn-scaff_18520_1-p177168	C07	32032996	T	C	2.58606	2.91186
GSL	Bn-scaff_16069_1-p446108	C07	36787919	A	G	3.08182	2.86027
GSL	Bn-scaff_17526_1-p1474906	C09	1145307	C	T	5.8066	4.31448
GSL	Bn-scaff_17526_1-p1014747	C09	1554179	C	T	3.19739	2.78225
GSL	Bn-scaff_19783_1-p327125	C09	2814749	T	G	5.4059	4.79295
GSL	Bn-scaff_19783_1-p327775	C09	2815376	G	A	5.16844	4.63889
GSL	Bn-scaff_19783_1-p379086	C09	2850069	G	T	8.16019	6.45794
GSL	Bn-scaff_17190_1-p9206	C09	3592310	T	C	9.42014	7.55757
