# Supplementary material for: Hidden Effects of Seed Quality Breeding on Germination in Oilseed Rape (Brassica napus L.)
Source: Front Plant Sci. 2018 Apr 3;9:419. doi: 10.3389/fpls.2018.00419 (PMC5891602; doi:10.3389/fpls.2018.00419)
Supplement: TABLE S2 — List of genes, associated with QTL marker Bn-A01-p26914512 on chromosome A9. Gene-ID, name of gene; Start: physical start position of gene in bp; Stop: physical stop position of gene in bp. [file Table_2.xlsx]

## Sheet: MGT
Gene ID	Chromosome	Start	Stop
BnaA09g01570D	A09	858490	862902
BnaA09g01580D	A09	864691	867848
BnaA09g01590D	A09	868323	870927
BnaA09g01600D	A09	871823	873451
BnaA09g01610D	A09	877245	879118
BnaA09g01620D	A09	880894	882290
BnaA09g01630D	A09	885241	891443
BnaA09g01640D	A09	891800	896727
BnaA09g01650D	A09	898228	902481
BnaA09g01660D	A09	904480	906197
BnaA09g01670D	A09	906270	906449
BnaA09g01680D	A09	906526	906723
BnaA09g01690D	A09	906792	907682
BnaA09g01700D	A09	908388	909356
BnaA09g01710D	A09	909786	911354
BnaA09g01720D	A09	912640	913611
BnaA09g01730D	A09	915161	916600
BnaA09g01740D	A09	917289	918589
BnaA09g01750D	A09	918962	919393
BnaA09g01760D	A09	919926	920933
BnaA09g01770D	A09	921792	922792
BnaA09g01780D	A09	923388	924470
BnaA09g01790D	A09	926732	930289
BnaA09g01800D	A09	933570	933870
BnaA09g01810D	A09	936273	938462
BnaA09g01820D	A09	940195	942458
